# Supplementary material for: Molecular Identification of Nocardia seriolae and Comparative Analysis of Spleen Transcriptomes of Hybrid Snakehead (Channa maculata Female × Channa argus Male) With Nocardiosis Disease
Source: Front Immunol. 2022 Jan 27;13:778915. doi: 10.3389/fimmu.2022.778915 (PMC8828968; doi:10.3389/fimmu.2022.778915)
Supplement: Supplementary Table 6 — The raw data (Ct values) of qPCR. [file Table_6.xlsx]

## Sheet: spleen
Sample Name	Gene ID	Gene name	Ct value	Geometric mean of internal reference genes	ΔCt	mean of H ΔCt	-ΔΔCt
H: healthy individuals
D: diseased individual
H1	C91936	perforin	22.39	19.0019	3.38811		-0.388942
H2	C91936	perforin	23.37	21.8067	1.5633		1.43587
H3	C91936	perforin	22.96	18.9139	4.04609	2.99917	-1.04692
D1	C91936	perforin	26.71	18.8427	7.86733		-4.86816
D2	C91936	perforin	25.34	18.8588	6.48116		-3.48199
D3	C91936	perforin	26.4	18.2541	8.14593		-5.14676
H1	C91992	il-1β	26.56	19.0019	7.55811		0.481058
H2	C91992	il-1β	29.51	21.8067	7.7033		0.335866
H3	C91992	il-1β	27.77	18.9139	8.85609	8.03917	-0.816924
D1	C91992	il-1β	19.28	18.8427	0.437325		7.60184
D2	C91992	il-1β	20.55	18.8588	1.69116		6.34801
D3	C91992	il-1β	19.87	18.2541	1.61593		6.42324
H1	C93373	c5	27.44	19.0019	8.43811		-0.932276
H2	C93373	c5	28.65	21.8067	6.8433		0.662533
H3	C93373	c5	26.15	18.9139	7.23609	7.50583	0.269743
D1	C93373	c5	22.9	18.8427	4.05733		3.44851
D2	C93373	c5	22.67	18.8588	3.81116		3.69468
D3	C93373	c5	21.72	18.2541	3.46593		4.03991
H1	C86943	tlr5	28.39	19.0019	9.38811		0.521058
H2	C86943	tlr5	31.41	21.8067	9.6033		0.305866
H3	C86943	tlr5	29.65	18.9139	10.7361	9.90917	-0.826924
D1	C86943	tlr5	23.67	18.8427	4.82733		5.08184
D2	C86943	tlr5	24.25	18.8588	5.39116		4.51801
D3	C86943	tlr5	23.49	18.2541	5.23593		4.67324
H1	C90212	tgm3	26.51	19.0019	7.50811		0.707724
H2	C90212	tgm3	29.68	21.8067	7.8733		0.342533
H3	C90212	tgm3	28.18	18.9139	9.26609	8.21583	-1.05026
D1	C90212	tgm3	17.01	18.8427	-1.83267		10.0485
D2	C90212	tgm3	15.9	18.8588	-2.95884		11.1747
D3	C90212	tgm3	14.34	18.2541	-3.91407		12.1299
H1	C87778	xcr1l	21.14	19.0019	2.13811		0.0977243
H2	C87778	xcr1l	23.73	21.8067	1.9233		0.312533
H3	C87778	xcr1l	21.56	18.9139	2.64609	2.23583	-0.410257
D1	C87778	xcr1l	26.41	18.8427	7.56733		-5.33149
D2	C87778	xcr1l	25.54	18.8588	6.68116		-4.44532
D3	C87778	xcr1l	25.19	18.2541	6.93593		-4.70009
H1	C88581	hsp90α	20.79	19.0019	1.78811		-0.348942
H2	C88581	hsp90α	24.69	21.8067	2.8833		-1.44413
H3	C88581	hsp90α	18.56	18.9139	-0.35391	1.43917	1.79308
D1	C88581	hsp90α	17.19	18.8427	-1.65267		3.09184
D2	C88581	hsp90α	16.83	18.8588	-2.02884		3.46801
D3	C88581	hsp90α	16.34	18.2541	-1.91407		3.35324
H1	C88831	gimap4l	21.8	19.0019	2.79811		0.434391
H2	C88831	gimap4l	24.87	21.8067	3.0633		0.1692
H3	C88831	gimap4l	22.75	18.9139	3.83609	3.2325	-0.603591
D1	C88831	gimap4l	20.14	18.8427	1.29733		1.93517
D2	C88831	gimap4l	20.5	18.8588	1.64116		1.59134
D3	C88831	gimap4l	20.12	18.2541	1.86593		1.36657
H1	C90087	il-15	24.42	19.0019	5.41811		0.147724
H2	C90087	il-15	27.15	21.8067	5.3433		0.222533
H3	C90087	il-15	24.85	18.9139	5.93609	5.56583	-0.370257
D1	C90087	il-15	27.24	18.8427	8.39733		-2.83149
D2	C90087	il-15	26.81	18.8588	7.95116		-2.38532
D3	C90087	il-15	26.19	18.2541	7.93593		-2.37009
H1	C85984	gprc5c	26.12	19.0019	7.11811		0.024391
H2	C85984	gprc5c	27.89	21.8067	6.0833		1.0592
H3	C85984	gprc5c	27.14	18.9139	8.22609	7.1425	-1.08359
D1	C85984	gprc5c	30.35	18.8427	11.5073		-4.36483
D2	C85984	gprc5c	30.22	18.8588	11.3612		-4.21866
D3	C85984	gprc5c	29.46	18.2541	11.2059		-5.75791
H1	C86289	igv	24.14	19.0019	5.13811		0.414391
H2	C86289	igv	27.7	21.8067	5.8933		-0.3408
H3	C86289	igv	24.54	18.9139	5.62609	5.5525	-0.0735908
D1	C86289	igv	30.82	18.8427	11.9773		-6.42483
D2	C86289	igv	28.8	18.8588	9.94116		-4.38866
D3	C86289	igv	28.21	18.2541	9.95593		-4.40343
H1	C86755	mhc	22.31	19.0019	3.30811		0.664391
H2	C86755	mhc	26.24	21.8067	4.4333		-0.4608
H3	C86755	mhc	23.09	18.9139	4.17609	3.9725	-0.203591
D1	C86755	mhc	26.35	18.8427	7.50733		-3.53483
D2	C86755	mhc	24.53	18.8588	5.67116		-1.69866
D3	C86755	mhc	24.31	18.2541	6.05593		-2.08343
H1	C77477	il-8	23.81	19.0019	4.80811		-0.285609
H2	C77477	il-8	26.57	21.8067	4.7633		-0.2408
H3	C77477	il-8	22.91	18.9139	3.99609	4.5225	0.526409
D1	C77477	il-8	18.03	18.8427	-0.812675		5.33517
D2	C77477	il-8	19.55	18.8588	0.691156		3.83134
D3	C77477	il-8	19.15	18.2541	0.895926		3.62657
H1	C82599	mx	21.19	19.0019	2.18811		1.58439
H2	C82599	mx	26.44	21.8067	4.6333		-0.8608
H3	C82599	mx	23.41	18.9139	4.49609	3.7725	-0.723591
D1	C82599	mx	26.77	18.8427	7.92733		-4.15483
D2	C82599	mx	26.49	18.8588	7.63116		-3.85866
D3	C82599	mx	26.46	18.2541	8.20593		-4.43343
H1	C83816	ig-d	23.96	19.0019	4.95811		-0.085609
H2	C83816	ig-d	25.64	21.8067	3.8333		1.0392
H3	C83816	ig-d	24.74	18.9139	5.82609	4.8725	-0.953591
D1	C83816	ig-d	29.35	18.8427	10.5073		-5.63483
D2	C83816	ig-d	27.2	18.8588	8.34116		-3.46866
D3	C93191	ig-d	27.34	18.2541	9.08593		-4.21343
H1	C84526	nitr	23.63	19.0019	4.62811		-0.948942
H2	C84526	nitr	25.78	21.8067	3.9733		-0.294134
H3	C84526	nitr	21.35	18.9139	2.43609	3.67917	1.24308
D1	C84526	nitr	29.16	18.8427	10.3173		-6.63816
D2	C84526	nitr	25.76	18.8588	6.90116		-3.22199
D3	C84526	nitr	26.75	18.2541	8.49593		-2.90343
H1	C76779	cxcl10	24.83	19.0019	5.82811		-0.235609
H2	C76779	cxcl10	27.08	21.8067	5.2733		0.3192
H3	C76779	cxcl10	24.59	18.9139	5.67609	5.5925	-0.0835908
D1	C76779	cxcl10	27.26	18.8427	8.41733		-2.82483
D2	C76779	cxcl10	27	18.8588	8.14116		-2.54866
D3	C76779	cxcl10	26.51	18.2541	8.25593		-2.66343
H1	C88212	gimap7l	19.16	19.0019	0.158108		0.167724
H2	C88212	gimap7l	21.74	21.8067	-0.0667008		0.392533
H3	C88212	gimap7l	19.8	18.9139	0.88609	0.325832	-0.560257
D1	C88212	gimap7l	21.36	18.8427	2.51733		-2.19149
D2	C88212	gimap7l	20.94	18.8588	2.08116		-1.75532
D3	C88212	gimap7l	21.57	18.2541	3.31593		-2.99009
H1	C91478	il-21r	20.21	19.0019	1.20811		-1.20811
H2	C91478	il-21r	24.14	21.8067	2.3333		-2.3333
H3	C91478	il-21r	20.64	18.9139	1.72609	1.75583	-1.72609
D1	C91478	il-21r	22.44	18.8427	3.59733		-3.59733
D2	C91478	il-21r	22.83	18.8588	3.97116		-3.97116
D3	C91478	il-21r	23.01	18.2541	4.75593		-4.75593
H1	C70726	aid	24.16	19.0019	5.15811		0.177724
H2	C70726	aid	29.05	21.8067	7.2433		-1.90747
H3	C70726	aid	22.52	18.9139	3.60609	5.33583	1.72974
D1	C70726	aid	28.06	18.8427	9.21733		-3.88149
D2	C70726	aid	28.67	18.8588	9.81116		-4.47532
D3	C70726	aid	29.82	18.2541	11.5659		-6.23009
				Geometric mean of internal reference genes
H1	C78996	β-actin	23.31	19.0019
H2	C78996	β-actin	25.58	21.8067
H3	C78996	β-actin	23.05	18.9139
D1	C78996	β-actin	23.04	18.8427
D2	C78996	β-actin	23.2	18.8588
D3	C78996	β-actin	22.56	18.2541
H1	c90692	ef2	15.49
H2	c90692	ef2	18.59
H3	c90692	ef2	15.52
D1	c90692	ef2	15.41
D2	c90692	ef2	15.33
D3	c90692	ef2	14.77

## Sheet: liver
Sample Name	Gene ID	Gene name	Ct value		Geometric mean of internal reference genes
H: healthy individuals
D: diseased individual
D1	C90692	ef2	17.06	25.02	20.6601
D2	C90692	ef2	14.79	22.4	18.2015
D3	C90692	ef2	14.82	24.1	18.8987
H1	C90692	ef2	16.69	28.5	21.8097
H2	C90692	ef2	19.98	29.65	24.3394
H3	C90692	ef2	19.29	29.34	23.7901
D1	C78996	β-actin	25.0197
D2	C78996	β-actin	22.3962
D3	C78996	β-actin	24.1032
H1	C78996	β-actin	28.5007
H2	C78996	β-actin	29.6514
H3	C78996	β-actin	29.3398
				Geometric mean of internal reference genes	ΔCt	mean of H ΔCt	-ΔΔCt
D1	C91936	perforin	31.1	20.6601	10.4399		-1.45628
D2	C91936	perforin	29.57	18.2015	11.3685		-2.38488
D3	C91936	perforin	30.7	18.8987	11.8013		-2.81769
H1	C91936	perforin	30.72	21.8097	8.91025		0.073328
H2	C91936	perforin	33.29	24.3394	8.95059		0.032995
H3	C91936	perforin	32.88	23.7901	9.08991	8.98358	-0.106323
					0
D1	C91992	il-1β	24.04	20.6601	3.37986		4.47522
D2	C91992	il-1β	20.24	18.2015	2.03846		5.81662
D3	C91992	il-1β	22.09	18.8987	3.19127		4.66381
H1	C91992	il-1β	29.47	21.8097	7.66025		0.194825
H2	C91992	il-1β	not detected
H3	C91992	il-1β	31.84	23.7901	8.04991	7.85508	-0.194825
					0
D1	C93373	c5	21.19	20.6601	0.529864		-1.50628
D2	C93373	c5	18.14	18.2015	-0.0615384		-0.914879
D3	C93373	c5	18.18	18.8987	-0.71873		-0.257687
H1	C93373	c5	21.09	21.8097	-0.719746		-0.256672
H2	C93373	c5	24.19	24.3394	-0.149412		-0.827005
H3	C93373	c5	21.73	23.7901	-2.06009	-0.976418	1.08368
					0
D1	C86943	tlr5	21.08	20.6601	0.419864		3.91038
D2	C86943	tlr5	18.33	18.2015	0.128462		4.20179
D3	C86943	tlr5	18.15	18.8987	-0.74873		5.07898
H1	C86943	tlr5	26.98	21.8097	5.17025		-0.840005
H2	C86943	tlr5	28.84	24.3394	4.50059		-0.170338
H3	C86943	tlr5	27.11	23.7901	3.31991	4.33025	1.01034
					0
D1	C90212	tgm3	20.49	20.6601	-0.170136		5.68038
D2	C90212	tgm3	18.35	18.2015	0.148462		5.36179
D3	C90212	tgm3	20.61	18.8987	1.71127		3.79898
H1	C90212	tgm3	28.75	21.8097	6.94025		-1.43001
H2	C90212	tgm3	29.04	24.3394	4.70059		0.809662
H3	C90212	tgm3	28.68	23.7901	4.88991	5.51025	0.620344
					0
D1	C91478	il-21r	26.92	20.6601	6.25986		-1.32962
D2	C91478	il-21r	24.33	18.2015	6.12846		-1.19821
D3	C91478	il-21r	24.31	18.8987	5.41127		-0.481021
H1	C91478	il-21r	26.36	21.8097	4.55025		0.379995
H2	C91478	il-21r	30.32	24.3394	5.98059		-1.05034
H3	C91478	il-21r	28.05	23.7901	4.25991	4.93025	0.670344
					0
D1	C87778	xcr1l	31.17	20.6601	10.5099		-3.76962
D2	C87778	xcr1l	29.42	18.2015	11.2185		-4.47821
D3	C87778	xcr1l	30.81	18.8987	11.9113		-5.17102
H1	C87778	xcr1l	29.56	21.8097	7.75025		-1.01001
H2	C87778	xcr1l	30.69	24.3394	6.35059		0.389662
H3	C87778	xcr1l	29.91	23.7901	6.11991	6.74025	0.620344
					0
D1	C88581	hsp90α	20.84	20.6601	0.179864		1.02372
D2	C88581	hsp90α	17.69	18.2015	-0.511538		1.71512
D3	C88581	hsp90α	17.93	18.8987	-0.96873		2.17231
H1	C88581	hsp90α	24.8	21.8097	2.99025		-1.78667
H2	C88581	hsp90α	26.23	24.3394	1.89059		-0.687005
H3	C88581	hsp90α	22.52	23.7901	-1.27009	1.20358	2.47368
					0
D1	C90087	il-15	30.65	20.6601	9.98986		-1.24962
D2	C90087	il-15	28.93	18.2015	10.7285		-1.98821
D3	C90087	il-15	30.37	18.8987	11.4713		-2.73102
H1	C90087	il-15	29.21	21.8097	7.40025		1.33999
H2	C90087	il-15	34.33	24.3394	9.99059		-1.25034
H3	C90087	il-15	32.62	23.7901	8.82991	8.74025	-0.0896563
					0
D1	C85984	gprc5c	28.28	20.6601	7.61986		-5.18295
D2	C85984	gprc5c	23.49	18.2015	5.28846		-2.85155
D3	C85984	gprc5c	23.81	18.8987	4.91127		-2.47435
H1	C85984	gprc5c	25.19	21.8097	3.38025		-0.943339
H2	C85984	gprc5c	26.87	24.3394	2.53059		-0.0936717
H3	C85984	gprc5c	25.19	23.7901	1.39991	2.43692	1.03701
					0
D1	C86755	mhc	32.01	20.6601	11.3499		-5.25962
D2	C86755	mhc	29.91	18.2015	11.7085		-5.61821
D3	C86755	mhc	29.98	18.8987	11.0813		-4.99102
H1	C86755	mhc	28.01	21.8097	6.20025		-0.110005
H2	C86755	mhc	30.07	24.3394	5.73059		0.359662
H3	C86755	mhc	30.13	23.7901	6.33991	6.09025	-0.249656
					0
D1	C88212	gimap7l	31.24	20.6601	10.5799		-4.78962
D2	C88212	gimap7l	28.62	18.2015	10.4185		-4.62821
D3	C88212	gimap7l	30.17	18.8987	11.2713		-5.48102
H1	C88212	gimap7l	26.81	21.8097	5.00025		0.789995
H2	C88212	gimap7l	30.45	24.3394	6.11059		-0.320338
H3	C88212	gimap7l	30.05	23.7901	6.25991	5.79025	-0.469656
					0
D1	C77477	il-8	23.93	20.6601	3.26986		1.22372
D2	C77477	il-8	21.05	18.2015	2.84846		1.64512
D3	C77477	il-8	22.79	18.8987	3.89127		0.602313
H1	C77477	il-8	25.8	21.8097	3.99025		0.503328
H2	C77477	il-8	28.42	24.3394	4.08059		0.412995
H3	C77477	il-8	29.2	23.7901	5.40991	4.49358	-0.916323
					0
D1	C82599	mx	31.46	20.6601	10.7999		-4.22295
D2	C82599	mx	31.01	18.2015	12.8085		-6.23155
D3	C82599	mx	30.46	18.8987	11.5613		-4.98435
H1	C82599	mx	29.2	21.8097	7.39025		-0.813339
H2	C82599	mx	31.29	24.3394	6.95059		-0.373672
H3	C82599	mx	29.18	23.7901	5.38991	6.57692	1.18701
					0
D1	C70726	aid	29.1	20.6601	8.43986		-1.88962
D2	C70726	aid	29.53	18.2015	11.3285		-4.77821
D3	C70726	aid	30.23	18.8987	11.3313		-4.78102
H1	C70726	aid	29.59	21.8097	7.78025		-1.23001
H2	C70726	aid	29.8	24.3394	5.46059		1.08966
H3	C70726	aid	30.2	23.7901	6.40991	6.55025	0.140344

## Sheet: kidney
Sample Name	Gene ID	Gene name	Ct value		Geometric mean of internal reference genes
H: healthy individuals
D: diseased individual
H1	C90692	ef2	16.16		19.8367
H2	C90692	ef2	19.94		23.4764
H3	C90692	ef2	15.99		19.8694
D1	C90692	ef2	15.8		19.2896
D2	C90692	ef2	21.77		24.9393
D3	C90692	ef2	16.52		19.9491
H1	C78996	β-actin	24.35
H2	C78996	β-actin	27.64
H3	C78996	β-actin	24.69
D1	C78996	β-actin	23.55
D2	C78996	β-actin	28.57
D3	C78996	β-actin	24.09
					Geometric mean of internal reference genes	ΔCt	mean of H ΔCt	-ΔΔCt
H1	C91936	perforin	28.3		19.8367	8.46327	8.84915	0.385887
H2	C91936	perforin	32.03		23.4764	8.55359	8.84915	0.295559
H3	C91936	perforin	29.4		19.8694	9.5306	8.84915	-0.681446
D1	C91936	perforin	29.81		19.2896	10.5204	8.84915	-1.67121
D2	C91936	perforin	34.87		24.9393	9.9307	8.84915	-1.08154
D3	C91936	perforin	31.6		19.9491	11.6509	8.84915	-2.80174
H1	C91992	il-1β	28.06		19.8367	8.22327	7.06249	-1.16078
H2	C91992	il-1β	29.87		23.4764	6.39359	7.06249	0.668892
H3	C91992	il-1β	26.44		19.8694	6.5706	7.06249	0.491888
D1	C91992	il-1β	20.58		19.2896	1.29037	7.06249	5.77212
D2	C91992	il-1β	26.34		24.9393	1.4007	7.06249	5.66179
D3	C91992	il-1β	24.05		19.9491	4.10089	7.06249	2.96159
H1	C93372	c5	26.49		19.8367	6.65327	6.44915	-0.204113
H2	C93372	c5	29.75		23.4764	6.27359	6.44915	0.175559
H3	C93372	c5	26.29		19.8694	6.4206	6.44915	0.0285545
D1	C93372	c5	24.16		19.2896	4.87037	6.44915	1.57879
D2	C93372	c5	29.37		24.9393	4.4307	6.44915	2.01846
D3	C93372	c5	24.11		19.9491	4.16089	6.44915	2.28826
H1	C86943	tlr5	31.73		19.8367	11.8933	8.86249	-3.03078
H2	C86943	tlr5	29.42		23.4764	5.94359	8.86249	2.91889
H3	C86943	tlr5	28.62		19.8694	8.7506	8.86249	0.111888
D1	C86943	tlr5	24.89		19.2896	5.60037	8.86249	3.26212
D2	C86943	tlr5	28.64		24.9393	3.7007	8.86249	5.16179
D3	C86943	tlr5	27.05		19.9491	7.10089	8.86249	1.76159
H1	C90212	tgm3	29		19.8367	9.16327	8.38582	-0.777446
H2	C90212	tgm3	30.32		23.4764	6.84359	8.38582	1.54223
H3	C90212	tgm3	29.02		19.8694	9.1506	8.38582	-0.764779
D1	C90212	tgm3	20.28		19.2896	0.990365	8.38582	7.39545
D2	C90212	tgm3	24.82		24.9393	-0.119304	8.38582	8.50512
D3	C90212	tgm3	19.34		19.9491	-0.609105	8.38582	8.99493
H1	C91478	il-21r	26.45		19.8367	6.61327	6.81582	0.202554
H2	C91478	il-21r	31.21		23.4764	7.73359	6.81582	-0.917775
H3	C91478	il-21r	25.97		19.8694	6.1006	6.81582	0.715221
D1	C91478	il-21r	26.71		19.2896	7.42037	6.81582	-0.604545
D2	C91478	il-21r	32.55		24.9393	7.6107	6.81582	-0.794876
D3	C91478	il-21r	28.5		19.9491	8.55089	6.81582	-1.73507
H1	C87778	xcr1l	27.04		19.8367	7.20327	8.59915	1.39589
H2	C87778	xcr1l	35.39		23.4764	11.9136	8.59915	-3.31444
H3	C87778	xcr1l	26.55		19.8694	6.6806	8.59915	1.91855
D1	C87778	xcr1l	30.38		19.2896	11.0904	8.59915	-2.49121
D2	C87778	xcr1l	35.4		24.9393	10.4607	8.59915	-1.86154
D3	C87778	xcr1l	32.01		19.9491	12.0609	8.59915	-3.46174
H1	C88581	hsp90α	25.48		19.8367	5.64327	3.23915	-2.40411
H2	C88581	hsp90α	23.07		23.4764	-0.406405	3.23915	3.64556
H3	C88581	hsp90α	24.35		19.8694	4.4806	3.23915	-1.24145
D1	C88581	hsp90α	18.63		19.2896	-0.659635	3.23915	3.89879
D2	C88581	hsp90α	23.13		24.9393	-1.8093	3.23915	5.04846
D3	C88581	hsp90α	19.67		19.9491	-0.279105	3.23915	3.51826
H1	C90087	il-15	29.1		19.8367	9.26327	9.10915	-0.154113
H2	C90087	il-15	31.95		23.4764	8.47359	9.10915	0.635559
H3	C90087	il-15	29.46		19.8694	9.5906	9.10915	-0.481446
D1	C90087	il-15	29.6		19.2896	10.3104	9.10915	-1.20121
D2	C90087	il-15	33.8		24.9393	8.8607	9.10915	0.248458
D3	C90087	il-15	30.73		19.9491	10.7809	9.10915	-1.67174
H1	C85984	gprc5c	27.44		19.8367	7.60327	7.16915	-0.434113
H2	C85984	gprc5c	30.42		23.4764	6.94359	7.16915	0.225559
H3	C85984	gprc5c	26.83		19.8694	6.9606	7.16915	0.208554
D1	C85984	gprc5c	28.08		19.2896	8.79037	7.16915	-1.62121
D2	C85984	gprc5c	31.84		24.9393	6.9007	7.16915	0.268458
D3	C85984	gprc5c	28.79		19.9491	8.84089	7.16915	-1.67174
H1	C86755	mhc	27.44		19.8367	7.60327	8.12582	0.522554
H2	C86755	mhc	32.31		23.4764	8.83359	8.12582	-0.707775
H3	C86755	mhc	27.81		19.8694	7.9406	8.12582	0.185221
D1	C86755	mhc	29.91		19.2896	10.6204	8.12582	-2.49455
D2	C86755	mhc	32.4		24.9393	7.4607	8.12582	0.665124
D3	C86755	mhc	30.53		19.9491	10.5809	8.12582	-2.45507
H1	C88212	gimap7l	22.56		19.8367	2.72327	4.90915	2.18589
H2	C88212	gimap7l	30.97		23.4764	7.49359	4.90915	-2.58444
H3	C88212	gimap7l	24.38		19.8694	4.5106	4.90915	0.398554
D1	C88212	gimap7l	24.04		19.2896	4.75037	4.90915	0.158788
D2	C88212	gimap7l	29.29		24.9393	4.3507	4.90915	0.558458
D3	C88212	gimap7l	25.55		19.9491	5.60089	4.90915	-0.691741
H1	C77477	il-8	24.38		19.8367	4.54327	3.38915	-1.15411
H2	C77477	il-8	26.9		23.4764	3.42359	3.38915	-0.0344414
H3	C77477	il-8	22.07		19.8694	2.2006	3.38915	1.18855
D1	C77477	il-8	19.79		19.2896	0.500365	3.38915	2.88879
D2	C77477	il-8	24.94		24.9393	0.000695679	3.38915	3.38846
D3	C77477	il-8	23.47		19.9491	3.52089	3.38915	-0.131741
H1	C82599	mx	27.73		19.8367	7.89327	7.06249	-0.83078
H2	C82599	mx	30.74		23.4764	7.26359	7.06249	-0.201108
H3	C82599	mx	25.9		19.8694	6.0306	7.06249	1.03189
D1	C82599	mx	29.61		19.2896	10.3204	7.06249	-3.25788
D2	C82599	mx	34.48		24.9393	9.5407	7.06249	-2.47821
D3	C82599	mx	31.4		19.9491	11.4509	7.06249	-4.38841
H1	C70726	aid	31.22		19.8367	11.3833	9.67915	-1.70411
H2	C70726	aid	29.85		23.4764	6.37359	9.67915	3.30556
H3	C70726	aid	31.15		19.8694	11.2806	9.67915	-1.60145
D1	C70726	aid	34.4		19.2896	15.1104	9.67915	-5.43121
D2	C70726	aid	35.5		24.9393	10.5607	9.67915	-0.881542
D3	C70726	aid	33.7		19.9491	13.7509	9.67915	-4.07174
